# Supplementary material for: Inhibition of Sphingosine Kinase 2 Results in PARK2-Mediated Mitophagy and Induces Apoptosis in Multiple Myeloma
Source: Curr Oncol. 2023 Mar 4;30(3):3047–63. doi: 10.3390/curroncol30030231 (PMC10047154; doi:10.3390/curroncol30030231)
Supplement: Supplementary file 1 [file curroncol-30-00231-s001.zip]

Archive with 1 entries (1 files):
- curroncol-2250005-supplementary.pdf
